# Supplementary material for: Comparative Analysis of the Transcriptomes of Persisting and Abscised Fruitlets: Insights into Plant Hormone and Carbohydrate Metabolism Regulated Self-Thinning of Pecan Fruitlets during the Early Stage
Source: Curr Issues Mol Biol. 2021 Dec 30;44(1):176–93. doi: 10.3390/cimb44010013 (PMC8929008; doi:10.3390/cimb44010013)
Supplement: Supplementary file 1 [file cimb-44-00013-s001.zip]

Archive with 2 entries (2 files):
- cimb-1467237-supplementary materials.pdf
- Table S1-9.xlsx
